# Supplementary material for: Hydrodynamic flow and benthic boundary layer interactions shape the microbial community in Milos shallow water hydrothermal vents
Source: Front Microbiol. 2025 Aug 29;16:1649514. doi: 10.3389/fmicb.2025.1649514 (PMC12425947; doi:10.3389/fmicb.2025.1649514)
Supplement: Supplementary file 4 [file Table_1.xlsx]

## Sheet: Functional annotations
Pathway	Function	Gene	KEGG	KO	EC	NCBI PRK database	Subsystem-Functions	mean count
Housekeeping	RNA polymerase beta subunit	rpoB	2764	1583	2764	286	1844	1848
Carbon fixation	ATP citrate (pro-S)-lyase large subunit	aclA	476		476		271	408
	Pyruvate:ferredoxin oxidoreductase	porA	457	788	457	266	675	529
	2-oxoglutarate:ferredoxin oxidoreductase	korA	420	563	420	240	814	491
	Formate dehydrogenase	fdh	476	788	476	1	446	437
	Formate-tetrahydrofolate sinthase	fhs	51	58	42		433	146
	RUBISCO large+small subunit	rbcL, rbcS	47	2	23		36	27
	Carbon monoxide dehydrogenase / Acetyl-CoA synthase subunit alpha	cooS/codH	7	3	13		43	17
Hydrogen	[NiFe] hydrogenase		51	181	96		277	151
Sulfur	Sulfite dehydrogenase	soxF	6	1	6			4
	Sulfite reductase assimilatory	cysJ	222	246	234	10	1	143
	Sulfate adenylyltransferase	cysN		390	396	80	122	247
	Adenylsufate reductase	aprAB	8	10	8		51	19
	Sulfite reductase	dsrAB				136	112	124
	Sulfite oxidase	suoX	6				60	33
	Polysulfide reductase	psrA					370	370
	Sulfur-oxidizing protein Sox complex	soxCABYXZ				71	550	311
Aerobic respiration	Cytochrome c oxidase		122	133		216	1108	395
	Cytochrome c oxidase cbb3-type	cbb3-Cox		501	506		1300	769
	Cytochrome d ubiquinol oxidase				848	186	1010	681
Nitrogen metabolism	Nitrate reductase membrane bound	narGHJI	62	18				40
	Nitrate reductase periplasmic	napA	117	162		88	215	146
	Assimilatory nitrate reductase	nasA		87	152		589	276
	Nitrite reductase	nirB	315	197	152		565	307
	Hydroxylamine reductase	hcp	4	4	5		235	62
	Nitrite reductase ammonia forming (cytochrome c-552)	nrfA	39	75	39	31	10	39
	Nitrite reductase (NO-forming)	nirK	24	16	9	112	50	42
	Nitric oxide reductase	norB	3	5	3	47		14
	Nitrogenase	nifH	108	178		19	51	89
Photosynthesis	Phosphoribulokinase	prkB	74	77	42	26	83	60
	Photosystem II CP43 chlorophyll apoprotein	psbC		1			243	122
	Photosystem I P700 chlorophyll a apoprotein A1	psaA		1		8	18	9
Stress response	Catalase-peroxidase	hpi	149	435	297	41	383	261
	Cytochtome c peroxidase	ccp1					249	249
Phages, Prophages and Mobile elements	Integrase	xerC	692					692
	Phage integrase	int	109			184		109
	Transposable elements		774					774
Virus defence	CRISPRs						3605	3605
Quorum sensing	S-ribosylhomocysteine lyase	luxS		103	96	32	186	104
	Autoinducer 2-binding periplasmic protein LuxP	luxP		63			84	74
	Two-component system, autoinducer 2 sensor kinase/phosphatase LuxQ	luxQ		77	2254	118	126	644
Flagellum	Flagellar protein flbA	flbA				105	45	75
Resistance to HM	Arsenate reductase	arsC	96			61	687	281
	Mercuric reductase	merA					130	130
	Selenate reductase	ygfK				32		32
total			7679	6746	9814	2396	17077
